# Supplementary material for: Genome-wide characterization and expression analyses of the auxin/indole-3-acetic acid (Aux/IAA) gene family in barley (Hordeum vulgare L.)
Source: Sci Rep. 2020 Jun 24;10:10242. doi: 10.1038/s41598-020-66860-7 (PMC7314776; doi:10.1038/s41598-020-66860-7)
Supplement: Supplementary file 2 — Supplementary Table S1. [file 41598_2020_66860_MOESM2_ESM.xlsx]

## Sheet: Sheet1
Aux/IAA gene family in barley
Genes Name	Gene ID	Chr.	Physical position on barley genome	ORF sequence size (Open Reading Frame)	Amino acid length	Molecular weight （Da）	pI	Intron
HvIAA1	HORVU1Hr1G017770.2	1	61271383-61272571	363	177	18903.5	9.1	3
HvIAA2	HORVU1Hr1G025670.2	1	126419113-126422184	444	198	21548.3	6.61	4
HvIAA3	HORVU1Hr1G028170.3	1	148724184-148726171	687	228	23941.9	8.73	5
HvIAA4	HORVU1Hr1G081910.1	1	528282867-528284761	402	133	14422.4	5.19	2
HvIAA5	HORVU1Hr1G086070.6	1	536783295-536787384	789	313	33024.6	8.57	3
HvIAA6	HORVU2Hr1G076920.2	2	556101911-556107172	1005	334	36974.2	4.89	12
HvIAA7	HORVU2Hr1G121110.21	2	750810948-750836936	294	97	11162.5	4.86	3
HvIAA8	HORVU3Hr1G019750.4	3	57412765-57416276	738	245	25598.8	8.94	5
HvIAA9	HORVU3Hr1G022540.2	3	80617038-80619778	627	208	22565.5	9.38	4
HvIAA10	HORVU3Hr1G031460.3	3	156625895-156629839	393	230	25126.1	9	4
HvIAA11	HORVU3Hr1G032230.11	3	163938731-163941577	831	276	29731.5	5.27	7
HvIAA12	HORVU3Hr1G062160.2	3	474827831-474830018	270	260	27925.6	8.86	3
HvIAA13	HORVU3Hr1G070620.18	3	534070489-534073517	1062	353	37989.7	7.71	5
HvIAA14	HORVU3Hr1G088810.2	3	625930956-625931969	687	228	24403.3	6.84	2
HvIAA15	HORVU3Hr1G096510.1	3	653361015-653365624	1221	406	45442.9	5.51	11
HvIAA16	HORVU4Hr1G016110.2	4	65106046-65108448	606	201	21912.9	3.78	4
HvIAA17	HORVU4Hr1G016160.1	4	65195751-65201028	1080	359	37713.4	6.7	4
HvIAA18	HORVU5Hr1G009650.12	5	23671250-23674711	1458	485	52517.8	5.04	6
HvIAA19	HORVU5Hr1G014290.2	5	49955790-49957183	648	215	22849.2	8.75	1
HvIAA20	HORVU5Hr1G014300.1	5	50382307-50386200	759	252	27057.9	5.52	4
HvIAA21	HORVU5Hr1G081180.1	5	563466137-563467260	270	96	10819.4	4.5	3
HvIAA22	HORVU5Hr1G093580.3	5	592329149-592331571	726	241	25939.3	4.95	3
HvIAA23	HORVU5Hr1G093640.1	5	592408069-592409479	924	314	34348.1	9.56	2
HvIAA24	HORVU5Hr1G094220.1	5	594546798-594548837	306	237	25541.2	9.19	4
HvIAA25	HORVU5Hr1G094240.1	5	594563342-594564092	267	149	16753.4	9.47	0
HvIAA26	HORVU5Hr1G106350.2	5	623919876-623921292	561	225	23474.2	9.4	2
HvIAA27	HORVU6Hr1G020330.12	6	56980107-56988067	2217	738	81919.5	5.48	12
HvIAA28	HORVU6Hr1G088140.2	6	565752613-565754083	525	174	17873.1	5.37	1
HvIAA29	HORVU6Hr1G091260.4	6	575070341-575089086	834	277	29374.1	6.15	5
HvIAA30	HORVU7Hr1G026970.2	7	47404290-47405418	507	168	18533	7.2	3
HvIAA31	HORVU7Hr1G033820.2	7	69932169-69935928	1620	539	59963.7	5.19	3
HvIAA32	HORVU7Hr1G077110.17	7	451175200-451177155	816	271	30082.7	8.52	3
HvIAA33	HORVU7Hr1G084940.1	7	511656924-511658289	546	181	19595.1	6.43	3
HvIAA34	HORVU7Hr1G096460.1	7	588070164-588078671	2319	772	86193.2	5.56	11
HvIAA35	HORVU7Hr1G106280.4	7	618943831-618948342	1557	519	56626.1	5.05	13
HvIAA36	HORVU0Hr1G021630.1	un	113015875-113017479	555	184	19336.2	9.08	2
