# Supplementary material for: Genome-wide characterization and expression analyses of the auxin/indole-3-acetic acid (Aux/IAA) gene family in barley (Hordeum vulgare L.)
Source: Sci Rep. 2020 Jun 24;10:10242. doi: 10.1038/s41598-020-66860-7 (PMC7314776; doi:10.1038/s41598-020-66860-7)
Supplement: Supplementary file 3 — Supplementary Table S2. [file 41598_2020_66860_MOESM3_ESM.xlsx]

## Sheet: Sheet1
Table S2 Ka and Ks calculations of the HvIAA gene pairs
Gene 1	Gene 2	Ka	Ks	Ka/Ks	Selective pressure
HvIAA2	HvIAA9	0.1385	0.4425	0.312994	purifying selection
HvIAA3	HvIAA8	0.3323	0.8454	0.393068	purifying selection
HvIAA7	HvIAA35	0.2418	1.1864	0.20381	purifying selection
HvIAA11	HvIAA15	0.739	n.a.	n.a.
HvIAA12	HvIAA14	0.0039	0.0057	0.684211	purifying selection
HvIAA17	HvIAA32	0.6736	n.a.	n.a.
HvIAA19	HvIAA23	0.2707	0.5436	0.497976	purifying selection
HvIAA20	HvIAA22	0.1435	0.4327	0.331639	purifying selection
HvIAA24	HvIAA25	0.3408	0.3797	0.897551	purifying selection
HvIAA27	HvIAA34	0.194	1.1269	0.172154	purifying selection
HvIAA28	HvIAA30	0.389	0.4396	0.884895	purifying selection
