# Supplementary material for: Genome-wide characterization and expression analyses of the auxin/indole-3-acetic acid (Aux/IAA) gene family in barley (Hordeum vulgare L.)
Source: Sci Rep. 2020 Jun 24;10:10242. doi: 10.1038/s41598-020-66860-7 (PMC7314776; doi:10.1038/s41598-020-66860-7)
Supplement: Supplementary file 4 — Supplementary Table S3. [file 41598_2020_66860_MOESM4_ESM.xlsx]

## Sheet: Cis-acting elements
Table S3. Cis-acting elements found in the promoter region of HvIAAs Genome-wide analysis of the Aux/IAA gene family in barley (Hordeum vulgare L.)
Element	Sequence	Function	HvIAA1	HvIAA2	HvIAA3	HvIAA4	HvIAA5	HvIAA6	HvIAA7	HvIAA8	HvIAA9	HvIAA10	HvIAA11	HvIAA12	HvIAA13	HvIAA14	HvIAA15	HvIAA16	HvIAA17	HvIAA18	HvIAA19	HvIAA20	HvIAA21	HvIAA22	HvIAA23	HvIAA24	HvIAA25	HvIAA26	HvIAA27	HvIAA28	HvIAA29	HvIAA30	HvIAA31	HvIAA32	HvIAA33	HvIAA34	HvIAA35	HvIAA36
Development/tissue specificity
AT-rich element	ATAGAAATCAA	binding site of AT-rich DNA binding protein (ATBP-1)			1								1
CAT-box	GCCACT	cis-acting regulatory element related to meristem expression		1					1		1				3		2	1	1	2		1	1	1	1		1	1	2	5		1		2	1			1
dOCT	CaCGGATC	cis-acting regulatory element related to meristem specific activation
GCN4_motif	TGAGTCA	cis-regulatory element involved in endosperm expression	2				1				1			1															1					1
HD-Zip 1	CAAT(A/T)ATTG	element involved in differentiation of the palisade mesophyll cells																													1
MSA-like	TCCAACGGT	cis-acting element involved in cell cycle regulation																	1
O2-site	GATGATGTGG/GATGA(C/T)(A/G)TG(A/G)	cis-acting regulatory element involved in zein metabolism regulation	2		1		1		3	2			1						1						2	1	1		1							1
RY-element	CATGCATG	cis-acting regulatory element involved in seed-specific				1													4		1		2		5
Promoter/enhancer element
A-box	CCGTCC	cis-acting regulatory element	2	1	1	2					2	1		2			6	1			1	1	2		6			2		1					4			1
AT-rich sequence	TAAAATACT	element for maximal elicitor-mediated activation (2copies)																															1
CAAT-box	CAAT / CCAAT / CAAAT/TGCCAAC/CAACCAACTCC	common cis-acting element in promoter and enhancer regions	14	2	6	17	22		17	10	10	4	12	9	11	3	3	12	12	10	12	8	4	8	4	14	9	7	9	2	13	13	12	9	12	7	21	10
CCAAT-box	CAACGG	MYBHv1 binding site	1	2	1		1			1		1		2			4	1	1		1	1	1	1	1	2			4	2			1			2
MBSI	aaaAaaC(G/C)GTTA	MYB binding site involved in flavonoid biosynthetic genes regulation							1			2
TATA-box	TATA/ccTATAAAaa/TATAA/ATATAT/TATATA/taTATAAAtc	core promoter element around -30 of transcription start	13	6	15	24	31		36	31	23	11	21	27	25	1	4	39	42	30	7	14	10	66	15	19	5	1	7	20	15	59	16	23	8	12	66
Light responsiveness
ACE	GACACGTATG/CTAACGTATT	cis-acting element involved in light responsiveness		1					1	1		1					1			1						1
AE-box	AGAAACAA/AGAAACTT	part of a module for light response				1	2				1							1	1							1					2							1
ATC-motif	GCCAATCC/AGCTATCCA	part of a conserved DNA module involved in light responsiveness																								1
ATCT-motif	AATCTAATCC	part of a conserved DNA module involved in light responsiveness										1					1																			1	1	1
AT1-motif	AATTATTTTTTATT	part of a light responsive module																		1				1
Box II	TGGTAATAA	part of a light responsive element																						1						1
Box 4	ATTAAT	part of a conserved DNA module involved in light responsiveness	2							1		1					1	1	2				1			5					1	3	1	1	1		3
C-box	ACGAGCACCGCC	cis-acting regulatory element involved in light responsiveness																				1
CAG-motif	GAAAGGCAGAC	part of a light response element					1
chs-CMA1a	TTACTTAA	part of a light responsive element									1														1												1
chs-CMA2a	TCACTTGA	part of a light responsive element																		1			1		1
chs-CMA2c	ATATACGTGAAGG	part of a light responsive element																																			1
chs-Unit 1 m1	ACCTAACCCGG	part of a light responsive element		1
GA-motif	ATAGATAA	part of a light responsive element								1					1			1					1									1
Gap-box	AAATGGAGA/CAAATGAA(A/G)A	light responsiveness																			1
G-box	CACGAC/CACGTC/TACGTC/CAGACGTGGCA	cis-acting regulatory element involved in light responsiveness	3	9	5	1	2			2	2	4	1	5	1		6		3		2	5	3	5	4	2		5	6	3	1	3	3		3	4	3	1
G-Box	CACGTT/TCCACATGGCA	cis-acting regulatory element involved in light responsiveness	1	1	1						1	1	2	1			1	1	1		2	2	3	3			1	1	3			3	1		1	4	3	2
GATA-motif	GATAGGG	part of a light responsive element	1	1															1		1			1		1	1	1						1
GTGGC-motif	CATCGTGTGGC	part of a light responsive element								1											1										1					1
GT1-motif	GGTTAA/GGTTAAT	light responsive element	2				2				2	5	2	1			1				1				1					1	1	1	3	1		2	4	1
LAMP-element	CTTTATCA	part of a light responsive element																						1
I-box	gGATAAGGTG/GTATAAGGCC/atGATAAGGTC/ccttatcct	part of a light responsive element	2	2	1	1					2			1	1				3			1					1	1						1				1
L-box	ATCCCACCTAC	part of a light responsive element										1
MRE	AACCTAA	MYB binding site involved in light responsiveness	1				3														1				1			1									1
Pc-CMA2c	GCCCACGCA	part of a light responsive element		1
Sp1	GGGCGG	light responsive element	1	7	1	2	1				1						4				1	2	6		3			1	1	1			1		1		2
TCCC-motif	TCTCCCT	part of a light responsive element					1		2								1			2			2			2		1			1
TCT-motif	TCTTAC	part of a light responsive element	1			1	1		1	1	1		1		1			2		2					1	1	3			1					2
3-AF1 binding site	TAAGAGAGGAA	light responsive element					1																			1
3-AF3 binding site	CACTATCTAAC	part of a conserved DNA module array (CMA3)											1
Circadian control
circadian	CAAAGATATC	cis-acting regulatory element involved in circadian control					1		1				2						1								1			1								1
Stress
ARE	TGGTTT/AAACCA	cis-acting regulatory element essential for the anaerobic induction		1	1	2			1	5	2		3	1	2		1	4	1		2	2	3	3	2	3	4	2	2	2	2	2	2	3	2		3	3
GC-motif	CCCCCG	enhancer-like element involved in anoxic specific inducibility	3			1	1			1				1			1					1	2							2					2
LTR	CCGAAA	cis-acting element involved in low-temperature responsiveness	1		1	1			2	1	3				1			2		2	1	2			1	1				1		2			2	1		1
MBS	CAACTG	MYB binding site involved in drought-inducibility	2	1		1							1	1	1		1		1		1			1			1							1	3	1		2
TC-rich repeats	ATTCTCTAAC/GTTTTCTTAC	cis-acting element involved in defense and stress responsiveness			2				1									1			1			1	1	1	2		1				1
Hormone response
ABRE	GCCGCGTGGC/ACGTG/CGTACGTGCA/CACGTG/AACCCGG	cis-acting element involved in the abscisic acid responsiveness	3	12	5		1		3	2	3	4	4	4	1		8	1	4		4	8	7	10	4	4	1	4	9	4	5	6			5	9	5	2
AuxRR-core	GGTCCAT	cis-acting regulatory element involved in auxin responsiveness								1							2					2			1				1
CGTCA-motif	CGTCA	cis-acting regulatory element involved in the MeJA-responsiveness	2	6	5	1			1	5	1	5	1	2	1		3		1	1	2	2	7	3		1	3	7	1	3	3	1	3		5	3	3	4
GARE-motif	AAACAGA/ TCTGTTG	gibberellin-responsive element								1							1							1			1			1	1					1
P-box	CCTTTTG	gibberellin-responsive element					1		1		3								1		2	2			1								2					1
TATC-box	TATCCCA	cis-acting element involved in gibberellin-responsiveness	2			1																					1									1	1	1
TCA-element	CCATCTTTTT/TCAGAAGAGG	cis-acting element involved in salicylic acid responsiveness	1			1	1		2	1			1					1		1	1	3					1	2			1			1			1	1
TGACG-motif	TGACG	cis-acting regulatory element involved in the MeJA-responsiveness	2	6					1	5		5	1	2	1		3		1	1	2	2	7	3		1	3	7	1	3	3	1	3		5	3	3	4
TGA-element	AACGAC	auxin-responsive element			2	1				1	2			1	1		1					1	1	1				1	1			2		1	1	2		1
