# Supplementary material for: Genome-wide characterization and expression analyses of the auxin/indole-3-acetic acid (Aux/IAA) gene family in barley (Hordeum vulgare L.)
Source: Sci Rep. 2020 Jun 24;10:10242. doi: 10.1038/s41598-020-66860-7 (PMC7314776; doi:10.1038/s41598-020-66860-7)
Supplement: Supplementary file 5 — Supplementary Table S4. [file 41598_2020_66860_MOESM5_ESM.xlsx]

## Sheet: FPKM data
Table S4 The FPKM values of HvIAAs in different tissues
Genes Name	Gene ID		ROO1	ROO2	EMB	CAR5	CAR15	LEA	ETI	EPI	INF2	RAC	LEM	LOD	PAL	NOD	SEN
HvIAA1	HORVU1Hr1G017770.2	Replicate 1	0.3872	0.6779	0.2447	0.7084	0.317	3.0703	1.8864	23.6836	0	1.8904	1.0779	0	0.9513	3.9275	6.1074
		Replicate 2	0.4831	0.5037	0.479	1.6845	0	6.5193	0.6632	12.8389	0.0598	0.7389	0.6581	0.2001	0.7848	3.1647	8.2462
		Replicate 3	0	0.2467	0.2942	0.5015	0.3593	5.5936	0.6251	18.8015	0	1.3754	0.4056	0	0.9902	0.2644	5.8209
		Average	0.2901	0.4761	0.3393	0.9648	0.225433	5.06107	1.05823	18.4413	0.0199333	1.3349	0.713867	0.0667	0.908767	2.4522	6.72483
HvIAA3	HORVU1Hr1G028170.3	Replicate 1	4.0794	1.2503	3.5346	0.2078	1.0655	1.4865	1.3223	3.0062	13.4522	0.7625	0.2027	0.1126	0.0729	0.1489	1.3066
		Replicate 2	2.8377	0.9538	4.7397	0.5653	0.3145	1.5802	0.2129	1.3757	13.5441	0.3693	0.196	0.1151	0	0.0538	2.0714
		Replicate 3	0.3872	0.6779	0.2447	0.7084	0.317	3.0703	1.8864	23.6836	0	1.8904	1.0779	0	0.9513	3.9275	6.1074
		Average	2.43477	0.960667	2.83967	0.493833	0.565667	2.04567	1.14053	9.35517	8.99877	1.0074	0.4922	0.0759	0.3414	1.37673	3.1618
HvIAA4	HORVU1Hr1G081910.1	Replicate 1	0	0	0	0.8525	2.7533	0	0	0	0	0	0	0	0.023	0	0
		Replicate 2	0	0	0	1.4185	1.6399	0	0	0	0	0	0	0.0601	0	0	0
		Replicate 3	0	0	0	0.7954	1.8667	0	0	0	0	0.0324	0	0	0.0408	0	0
		Average	0	0	0	1.02213	2.08663	0	0	0	0	0.0108	0	0.0200333	0.0212667	0	0
HvIAA5	HORVU1Hr1G086070.6	Replicate 1	0	98.1436	84.487	4.0269	6.0294	58.6778	95.1715	88.5624	34.2168	59.4766	64.0961	5.6642	30.6459	41.7187	43.9909
		Replicate 2	37.2438	88.4912	61.3127	2.0454	3.5292	59.3877	38.5751	81.2353	46.2874	59.1118	111.82	17.2932	54.9907	39.812	33.5927
		Replicate 3	71.2516	72.6389	90.1253	3.376	8.669	94.2405	66.7383	98.627	54.8872	50.7832	113.32	6.9095	45.2203	68.7362	52.6933
		Average	36.1651	86.4246	78.6417	3.14943	6.07587	70.7687	66.8283	89.4749	45.1305	56.4572	96.412	9.95563	43.619	50.089	43.4256
HvIAA8	HORVU3Hr1G019750.4	Replicate 1	13.0991	18.5248	21.979	26.1398	2.6697	15.3916	44.2367	24.6989	9.3101	61.3419	41.8319	14.2723	33.4855	28.5556	1.2284
		Replicate 2	32.4998	16.8957	24.4351	33.6787	1.7889	16.5657	37.6858	43.9852	9.5857	53.331	31.0006	4.1486	39.7296	41.2555	2.2921
		Replicate 3	0	14.9023	28.2183	36.4843	1.8106	13.3965	43.4522	48.2042	11.7892	53.1472	28.002	11.079	29.2138	82.9583	2.6503
		Average	15.1996	16.7743	24.8775	32.1009	2.08973	15.1179	41.7916	38.9628	10.2283	55.94	33.6115	9.8333	34.143	50.9231	2.05693
HvIAA9	HORVU3Hr1G022540.2	Replicate 1	18.9938	38.8878	16.618	39.6565	14.5784	28.0231	23.0536	34.9187	7.2149	71.7935	62.069	49.2682	47.7632	256.868	11.9841
		Replicate 2	0	38.7154	19.8938	37.4825	20.7276	23.9726	45.2912	58.7325	10.4924	60.2584	65.682	39.8508	46.3603	521.605	17.5665
		Replicate 3	52.347	28.6685	28.0558	35.5916	18.3068	24.1444	53.118	98.7417	9.6884	83.1232	76.5643	45.5961	41.8801	398.493	19.4684
		Average	23.7803	35.4239	21.5225	37.5769	17.8709	25.38	40.4876	64.131	9.1319	71.725	68.1051	44.905	45.3345	392.322	16.3397
HvIAA10	HORVU3Hr1G031460.3	Replicate 1	125.127	237.369	97.9128	124.222	29.3987	99.1934	677.376	107.091	153.973	367.001	104.079	201.316	150.231	379.202	83.6265
		Replicate 2	176.045	200.812	158.144	108.261	37.3529	245.35	255.058	167.468	133.352	384.338	106.683	163.984	135.297	238.549	90.6688
		Replicate 3	0	190.643	111.634	85.0233	76.97	103.804	748.457	166.244	123.757	361.854	124.642	149.151	151.577	185.867	84.9137
		Average	100.391	209.608	122.564	105.835	47.9072	149.449	560.297	146.934	137.027	371.064	111.801	171.484	145.702	267.873	86.403
HvIAA12	HORVU3Hr1G062160.2	Replicate 1	44.3686	53.9606	39.9218	22.1121	20.8889	74.9202	28.9543	22.4778	27.2452	44.3843	36.4474	17.605	16.0723	47.5071	47.7542
		Replicate 2	39.3456	52.1859	51.0255	12.1529	18.1285	24.9583	29.4675	35.2919	23.9556	41.5054	24.6411	16.6706	23.3239	45.3443	50.2891
		Replicate 3	0	51.704	38.712	8.0252	22.6238	50.0481	21.2831	34.8239	43.1122	44.0003	22.044	16.9861	16.823	36.7288	40.3551
		Average	27.9047	52.6168	43.2198	14.0967	20.5471	49.9755	26.5683	30.8645	31.4377	43.2967	27.7108	17.0872	18.7397	43.1934	46.1328
HvIAA13	HORVU3Hr1G070620.18	Replicate 1	0	31.1028	16.9578	0.2844	3.1749	47.6398	78.1623	126.061	5.4954	9.2108	26.2463	1.192	7.2207	8.3395	11.7195
		Replicate 2	26.3123	25.4241	16.2901	0.3964	2.2182	25.938	105.008	99.1724	4.4052	10.4861	15.9376	0.1908	7.7495	9.4299	6.6005
		Replicate 3	26.3188	22.7748	15.1208	0.4597	2.4306	42.8406	77.6919	93.669	5.3394	11.1879	33.8927	0.1599	7.4205	7.3385	9.0019
		Average	17.5437	26.4339	16.1229	0.380167	2.6079	38.8061	86.9541	106.301	5.08	10.2949	25.3589	0.514233	7.46357	8.3693	9.1073
HvIAA14	HORVU3Hr1G088810.2	Replicate 1	0	1.2876	0.122	0.2308	0	1.4921	0.4178	1.2758	0.3327	1.3307	0.5575	0.344	0.6093	1.6671	1.2045
		Replicate 2	0.8334	1.5259	0.2454	0.2299	0	0.5122	0.6498	0.8651	0.2954	1.4578	0.7818	0.2867	0.4995	0.6471	1.2804
		Replicate 3	0.2532	2.2686	0.733	0.1062	0	0	0.0482	0.494	0.6968	0.917	0.4323	0.4682	0.3763	0.4417	1.9523
		Average	0.3622	1.69403	0.3668	0.188967	0	0.6681	0.371933	0.8783	0.441633	1.23517	0.590533	0.3663	0.495033	0.918633	1.47907
HvIAA16	HORVU4Hr1G016110.2	Replicate 1	0.1435	0	0	59.2844	0	0	0	0	0	0	0	0	0	0	0
		Replicate 2	0	0	0	65.981	0	0	0	0	0	0	0	0	0	0	0
		Replicate 3	0	0	0	43.6729	0	0	0	0	0	0	0	0	0	0	0
		Average	0.0478333	0	0	56.3128	0	0	0	0	0	0	0	0	0	0	0
HvIAA17	HORVU4Hr1G016160.1	Replicate 1	3.9826	6.2532	4.0541	0	0.332	0.3303	0.2807	0.0607	1.7102	41.7701	0.2957	0.3046	0.0207	5.573	0
		Replicate 2	0	5.4617	8.8062	0	0.4243	0.3909	0.0201	0.1518	2.3055	42.6839	0.5305	0	0.0711	0.4297	0.0279
		Replicate 3	10.5006	4.1691	3.9265	0.0344	2.459	1.7274	0.7072	0	4.5539	34.4074	0.1398	0	0.4338	5.0422	0
		Average	4.82773	5.29467	5.5956	0.0114667	1.07177	0.8162	0.336	0.0708333	2.85653	39.6205	0.322	0.101533	0.1752	3.68163	0.0093
HvIAA19	HORVU5Hr1G014290.2	Replicate 1	68.1363	65.0423	90.2607	19.6211	0.7154	103.533	109.183	57.9482	7.7027	81.2313	48.8236	74.575	53.9028	373.688	23.6085
		Replicate 2	0	64.2267	104.684	17.7416	1.5995	72.5421	180.221	27.6272	6.7464	86.3155	41.5932	105.5	57.7027	465.41	28.9396
		Replicate 3	70.6716	57.0811	126.593	20.7517	2.1795	116.207	182.901	34.1867	7.8726	68.8884	86.5826	91.2185	57.8891	644.297	38.0227
		Average	46.2693	62.1167	107.179	19.3715	1.49813	97.4274	157.435	39.9207	7.44057	78.8117	58.9998	90.4312	56.4982	494.465	30.1903
HvIAA20	HORVU5Hr1G014300.1	Replicate 1	205.802	341.844	257.442	122.857	9.7253	157.831	271.922	98.7783	38.3233	285.544	165.377	456.558	215.574	637.557	36.5066
		Replicate 2	283.405	325.79	334.557	119.692	11.8328	222.004	434.679	135.286	37.3937	246.131	202.665	548.804	259.841	777.863	32.9336
		Replicate 3	0	289.988	277.637	106.782	14.4991	162.268	471.821	132.581	32.3922	313.929	208.195	575.703	219.363	402.81	45.5363
		Average	163.069	319.207	289.879	116.444	12.0191	180.701	392.807	122.215	36.0364	281.868	192.079	527.022	231.593	606.077	38.3255
HvIAA21	HORVU5Hr1G081180.1	Replicate 1	0.5614	0.4255	0.1101	0	0.5061	0	0	0	0.128	0	0	0	0	0	0
		Replicate 2	0	0.3709	0.3953	0	0.3806	0	0	0	0	0	0	0	0	0	0
		Replicate 3	0.112	0.0438	2.3488	0	0.2989	0	0	0	0	0	0.0431	0	0	0	0
		Average	0.224467	0.280067	0.9514	0	0.3952	0	0	0	0.0426667	0	0.0143667	0	0	0	0
HvIAA22	HORVU5Hr1G093580.3	Replicate 1	0	59.8511	35.8475	19.1778	1.6417	0.5694	53.4045	1.2518	1.0755	9.2959	1.3991	0.3865	0.4277	2.2414	0.0811
		Replicate 2	59.2171	55.9511	33.5656	23.5013	7.0338	2.3062	68.8308	1.0451	0.7192	9.9278	0.4115	0.3289	0.2964	22.226	0.4634
		Replicate 3	97.424	49.0717	45.6536	21.6212	2.533	6.988	29.3438	1.8998	1.9611	8.4338	1.094	0.3068	0.9255	46.2381	0.4577
		Average	52.2137	54.958	38.3556	21.4334	3.73617	3.28787	50.5264	1.3989	1.25193	9.21917	0.9682	0.340733	0.549867	23.5685	0.334067
HvIAA23	HORVU5Hr1G093640.1	Replicate 1	0	156.545	72.8307	0.7599	2.8537	17.1303	112.282	24.95	0.6978	86.7405	69.2206	12.6318	39.8817	164.247	0.0481
		Replicate 2	65.6278	148.354	64.9488	1.5545	0.5611	17.3761	71.807	13.5528	0.2631	81.5936	77.3196	6.2472	36.866	144.041	0.0921
		Replicate 3	91.1914	127.655	96.3232	2.9971	1.3536	20.3343	75.7725	50.4555	0.7994	65.0767	82.4851	7.4392	54.2714	397.85	1.2821
		Average	52.2731	144.185	78.0342	1.7705	1.58947	18.2802	86.6205	29.6528	0.586767	77.8036	76.3418	8.77273	43.673	235.379	0.4741
HvIAA24	HORVU5Hr1G094220.1	Replicate 1	16.2836	32.8196	34.4695	15.0823	5.1324	23.0504	6.8696	12.9352	3.9081	19.3594	17.358	0.9352	31.2674	99.7049	1.3143
		Replicate 2	23.0789	24.7535	24.2237	16.031	5.0656	10.492	26.0395	4.6852	6.2807	21.4471	22.8799	1.1459	26.2344	46.6223	1.3509
		Replicate 3	0	21.1645	30.5758	16.4674	6.8598	8.4641	39.7869	8.8773	7.9929	40.1322	23.3554	1.7835	22.2062	38.3575	1.1528
		Average	13.1208	26.2459	29.7563	15.8602	5.68593	14.0022	24.232	8.83257	6.06057	26.9796	21.1978	1.2882	26.5693	61.5616	1.27267
HvIAA25	HORVU5Hr1G094240.1	Replicate 1	0.1848	0.1508	0	0.2741	0	0	0.0661	0.3117	0.0731	0.1439	0	0.1949	0	0.0241	0.084
		Replicate 2	0	0.0779	0	0.3494	0	0	0.1223	0	0.4916	0.2509	0	0	0.0867	0.1204	0.3268
		Replicate 3	0	0	0	0.6375	0.9169	0	0	0.2883	0.6229	0	0	0.0685	0	0.0554	0.2545
		Average	0.0616	0.0762333	0	0.420333	0.305633	0	0.0628	0.2	0.395867	0.1316	0	0.0878	0.0289	0.0666333	0.221767
HvIAA26	HORVU5Hr1G106350.2	Replicate 1	3.2264	4.2594	6.8007	25.6541	7.3566	30.5849	12.0429	7.0412	0.9656	38.6309	38.7602	86.0918	21.1181	35.7518	0.7174
		Replicate 2	0	4.2431	7.0308	18.9524	6.7178	7.7743	17.3291	8.4315	1.6013	56.7092	12.4644	116.164	28.5122	9.0824	0.6017
		Replicate 3	3.8679	3.4453	6.8038	25.122	8.8427	11.2067	10.0255	8.3803	0.7622	52.235	10.6452	64.1704	20.8054	13.8701	0.1795
		Average	2.36477	3.9826	6.87843	23.2428	7.63903	16.522	13.1325	7.951	1.1097	49.1917	20.6233	88.8087	23.4786	19.5681	0.499533
HvIAA28	HORVU6Hr1G088140.2	Replicate 1	0.1841	3.0079	0.5524	0.0667	0	0.0739	0.1863	0.7089	0.0867	0.2726	0.6584	0	0.4715	1.3149	0
		Replicate 2	0.5684	2.1853	0.4488	0.0615	0	0	0.0357	0.2654	0	0.3285	0.5197	0.0343	0.3132	0.3367	0
		Replicate 3	0	2.0763	0.3609	0.0676	0	0.1102	0.2206	0.377	0.0599	0.2926	0.4396	0	0.3831	0.019	0
		Average	0.250833	2.42317	0.454033	0.0652667	0	0.0613667	0.147533	0.450433	0.0488667	0.2979	0.539233	0.0114333	0.389267	0.556867	0
HvIAA29	HORVU6Hr1G091260.4	Replicate 1	61.9029	17.4552	26.8242	15.6984	7.0422	71.0101	44.6177	41.0202	51.4554	33.0529	63.6439	1.1114	17.8873	118.798	74.8002
		Replicate 2	34.5784	21.3762	22.6998	10.5414	4.7424	127.469	43.9438	21.2343	53.9609	30.4114	44.5197	1.7948	19.204	98.1349	39.9047
		Replicate 3	0	20.2817	25.2394	7.3865	7.1944	97.9355	46.8563	35.2132	59.3586	30.8766	32.1819	0.9847	21.142	143.511	46.5841
		Average	32.1604	19.7044	24.9211	11.2088	6.32633	98.8049	45.1393	32.4892	54.925	31.447	46.7818	1.29697	19.4111	120.148	53.763
HvIAA30	HORVU7Hr1G026970.2	Replicate 1	6.2837	3.6845	1.484	0	0	0	0	0.2175	0	0	0	0.0721	0	0	0
		Replicate 2	3.795	4.8883	0.3662	0	0	0	0.5654	0	0	0	0	0.3307	0	0	0
		Replicate 3	0	2.6875	0.7119	0	0	0	0.5376	0.0898	0	0.0515	0	0.4173	0	0	0
		Average	3.35957	3.75343	0.854033	0	0	0	0.367667	0.102433	0	0.0171667	0	0.273367	0	0	0
HvIAA31	HORVU7Hr1G033820.2	Replicate 1	8.4333	86.6749	20.55	35.9498	36.8061	29.9145	19.8476	6.0252	20.6388	82.6656	172.719	202.537	164.96	19.8153	4.2842
		Replicate 2	15.8267	76.4464	33.0291	25.1255	23.9632	22.773	8.3743	8.1672	24.5474	101.379	129.391	195.91	101.774	23.0106	5.6756
		Replicate 3	0	82.6528	23.2848	18.6865	28.7607	20.9774	19.9165	6.6569	22.5177	90.508	158.493	117.224	67.2061	9.5135	4.5924
		Average	8.08667	81.9247	25.6213	26.5873	29.8433	24.555	16.0461	6.94977	22.568	91.5175	153.534	171.89	111.313	17.4465	4.85073
HvIAA33	HORVU7Hr1G084940.1	Replicate 1	0.4993	0.1406	0.7313	0	0	0	0.0702	0.1773	0	0.0265	0	0	0	0.381	0.0505
		Replicate 2	0.1676	0.4341	0.248	0	0	0.1352	0.0344	0.1174	0	0	0.0285	0.0233	0	0.3628	0
		Replicate 3	0	0.5014	0.6993	0	0	0.2129	0.0554	0.366	0	0.0499	0	0.1165	0	0.4219	0.1817
		Average	0.2223	0.3587	0.559533	0	0	0.116033	0.0533333	0.220233	0	0.0254667	0.0095	0.0466	0	0.388567	0.0774
HvIAA36	HORVU0Hr1G021630.1	Replicate 1	45.4115	35.1893	31.7304	74.1597	41.5361	217.305	130.05	154.121	69.7696	145.987	239.675	64.287	288.928	496.18	15.7081
		Replicate 2	44.7566	40.0475	23.4778	74.0571	49.5082	135.683	102.859	114.801	76.8879	156.145	232.858	61.184	337.06	368.354	10.2044
		Replicate 3	0	34.2439	31.8071	81.99	47.563	115.242	155.688	161.83	71.6407	148.809	270.819	45.9636	335.39	558.187	16.8924
		Average	30.056	36.4936	29.0051	76.7356	46.2024	156.077	129.532	143.584	72.7661	150.314	247.784	57.1449	320.459	474.24	14.2683

## Sheet: the average of FPKM
Genes Name	Gene ID	ROO1	ROO2	EMB	CAR5	CAR15	LEA	ETI	EPI	INF2	RAC	LEM	LOD	PAL	NOD	SEN
HvIAA1	HORVU1Hr1G017770.2	0.2901	0.4761	0.3393	0.9648	0.225433	5.06107	1.05823	18.4413	0.0199333	1.3349	0.713867	0.0667	0.908767	2.4522	6.72483
HvIAA3	HORVU1Hr1G028170.3	2.43477	0.960667	2.83967	0.493833	0.565667	2.04567	1.14053	9.35517	8.99877	1.0074	0.4922	0.0759	0.3414	1.37673	3.1618
HvIAA4	HORVU1Hr1G081910.1	0	0	0	1.02213	2.08663	0	0	0	0	0.0108	0	0.0200333	0.0212667	0	0
HvIAA5	HORVU1Hr1G086070.6	36.1651	86.4246	78.6417	3.14943	6.07587	70.7687	66.8283	89.4749	45.1305	56.4572	96.412	9.95563	43.619	50.089	43.4256
HvIAA8	HORVU3Hr1G019750.4	15.1996	16.7743	24.8775	32.1009	2.08973	15.1179	41.7916	38.9628	10.2283	55.94	33.6115	9.8333	34.143	50.9231	2.05693
HvIAA9	HORVU3Hr1G022540.2	23.7803	35.4239	21.5225	37.5769	17.8709	25.38	40.4876	64.131	9.1319	71.725	68.1051	44.905	45.3345	392.322	16.3397
HvIAA10	HORVU3Hr1G031460.3	100.391	209.608	122.564	105.835	47.9072	149.449	560.297	146.934	137.027	371.064	111.801	171.484	145.702	267.873	86.403
HvIAA12	HORVU3Hr1G062160.2	27.9047	52.6168	43.2198	14.0967	20.5471	49.9755	26.5683	30.8645	31.4377	43.2967	27.7108	17.0872	18.7397	43.1934	46.1328
HvIAA13	HORVU3Hr1G070620.18	17.5437	26.4339	16.1229	0.380167	2.6079	38.8061	86.9541	106.301	5.08	10.2949	25.3589	0.514233	7.46357	8.3693	9.1073
HvIAA14	HORVU3Hr1G088810.2	0.3622	1.69403	0.3668	0.188967	0	0.6681	0.371933	0.8783	0.441633	1.23517	0.590533	0.3663	0.495033	0.918633	1.47907
HvIAA16	HORVU4Hr1G016110.2	0.0478333	0	0	56.3128	0	0	0	0	0	0	0	0	0	0	0
HvIAA17	HORVU4Hr1G016160.1	4.82773	5.29467	5.5956	0.0114667	1.07177	0.8162	0.336	0.0708333	2.85653	39.6205	0.322	0.101533	0.1752	3.68163	0.0093
HvIAA19	HORVU5Hr1G014290.2	46.2693	62.1167	107.179	19.3715	1.49813	97.4274	157.435	39.9207	7.44057	78.8117	58.9998	90.4312	56.4982	494.465	30.1903
HvIAA20	HORVU5Hr1G014300.1	163.069	319.207	289.879	116.444	12.0191	180.701	392.807	122.215	36.0364	281.868	192.079	527.022	231.593	606.077	38.3255
HvIAA21	HORVU5Hr1G081180.1	0.224467	0.280067	0.9514	0	0.3952	0	0	0	0.0426667	0	0.0143667	0	0	0	0
HvIAA22	HORVU5Hr1G093580.3	52.2137	54.958	38.3556	21.4334	3.73617	3.28787	50.5264	1.3989	1.25193	9.21917	0.9682	0.340733	0.549867	23.5685	0.334067
HvIAA23	HORVU5Hr1G093640.1	52.2731	144.185	78.0342	1.7705	1.58947	18.2802	86.6205	29.6528	0.586767	77.8036	76.3418	8.77273	43.673	235.379	0.4741
HvIAA24	HORVU5Hr1G094220.1	13.1208	26.2459	29.7563	15.8602	5.68593	14.0022	24.232	8.83257	6.06057	26.9796	21.1978	1.2882	26.5693	61.5616	1.27267
HvIAA25	HORVU5Hr1G094240.1	0.0616	0.0762333	0	0.420333	0.305633	0	0.0628	0.2	0.395867	0.1316	0	0.0878	0.0289	0.0666333	0.221767
HvIAA26	HORVU5Hr1G106350.2	2.36477	3.9826	6.87843	23.2428	7.63903	16.522	13.1325	7.951	1.1097	49.1917	20.6233	88.8087	23.4786	19.5681	0.499533
HvIAA28	HORVU6Hr1G088140.2	0.250833	2.42317	0.454033	0.0652667	0	0.0613667	0.147533	0.450433	0.0488667	0.2979	0.539233	0.0114333	0.389267	0.556867	0
HvIAA29	HORVU6Hr1G091260.4	32.1604	19.7044	24.9211	11.2088	6.32633	98.8049	45.1393	32.4892	54.925	31.447	46.7818	1.29697	19.4111	120.148	53.763
HvIAA30	HORVU7Hr1G026970.2	3.35957	3.75343	0.854033	0	0	0	0.367667	0.102433	0	0.0171667	0	0.273367	0	0	0
HvIAA31	HORVU7Hr1G033820.2	8.08667	81.9247	25.6213	26.5873	29.8433	24.555	16.0461	6.94977	22.568	91.5175	153.534	171.89	111.313	17.4465	4.85073
HvIAA33	HORVU7Hr1G084940.1	0.2223	0.3587	0.559533	0	0	0.116033	0.0533333	0.220233	0	0.0254667	0.0095	0.0466	0	0.388567	0.0774
HvIAA36	HORVU0Hr1G021630.1	30.056	36.4936	29.0051	76.7356	46.2024	156.077	129.532	143.584	72.7661	150.314	247.784	57.1449	320.459	474.24	14.2683

## Sheet: log2（FPKM+1）values
Genes Name	Gene ID	ROO1	ROO2	EMB	CAR5	CAR15	LEA	ETI	EPI	INF2	RAC	LEM	LOD	PAL	NOD	SEN
HvIAA1	HORVU1Hr1G017770.2	0.367483	0.56179	0.421479	0.974382	0.293292	2.59957	1.04141	4.28106	0.0284749	1.22336	0.777255	0.0931545	0.932641	1.78752	2.9495
HvIAA3	HORVU1Hr1G028170.3	1.78021	0.971344	1.94098	0.579019	0.646777	1.60676	1.09797	3.37228	3.32175	1.00533	0.577441	0.105544	0.42374	1.24898	2.05721
HvIAA4	HORVU1Hr1G081910.1	0	0	0	1.01588	1.62603	0	0	0	0	0.0154976	0	0.0286163	0.0303596	0	0
HvIAA5	HORVU1Hr1G086070.6	5.21588	6.44997	6.31545	2.05291	2.82291	6.16528	6.08382	6.49945	5.52765	5.84442	6.60603	3.4536	5.47959	5.67494	5.47332
HvIAA8	HORVU3Hr1G019750.4	4.01789	4.15172	4.69362	5.0488	1.62748	4.01059	5.41925	5.32058	3.48907	5.83137	5.11318	3.4374	5.13516	5.69831	1.61209
HvIAA9	HORVU3Hr1G022540.2	4.63112	5.18681	4.4933	5.26966	4.23809	4.72137	5.37461	6.02527	3.34083	6.18438	6.11072	5.52058	5.53402	8.61957	4.116
HvIAA10	HORVU3Hr1G031460.3	6.66378	7.71842	6.94911	6.73925	5.61197	7.23313	9.13262	7.20881	7.10881	8.53941	6.81764	7.43032	7.19674	8.07078	6.44961
HvIAA12	HORVU3Hr1G062160.2	4.85323	5.74461	5.46662	3.91616	4.42942	5.67173	4.78494	4.99388	5.0196	5.46913	4.84352	4.1769	4.30303	5.46576	5.55866
HvIAA13	HORVU3Hr1G070620.18	4.21286	4.77789	4.09786	0.464842	1.85116	5.31492	6.45868	6.74552	2.60407	3.4976	4.72022	0.598588	3.08127	3.22794	3.33733
HvIAA14	HORVU3Hr1G088810.2	0.445939	1.42977	0.450802	0.249708	0	0.738206	0.45621	0.909428	0.527704	1.16038	0.669511	0.450274	0.580178	0.940079	1.3098
HvIAA16	HORVU4Hr1G016110.2	0.0674093	0	0	5.84078	0	0	0	0	0	0	0	0	0	0	0
HvIAA17	HORVU4Hr1G016160.1	2.54293	2.65413	2.7215	0.0164488	1.05086	0.860923	0.41792	0.098734	1.9473	5.34413	0.402722	0.139513	0.232906	2.22701	0.0133551
HvIAA19	HORVU5Hr1G014290.2	5.56283	5.97995	6.75728	4.34848	1.32085	6.62099	7.30775	5.35476	3.07734	6.31853	5.90689	6.51461	5.84544	8.95264	4.96302
HvIAA20	HORVU5Hr1G014300.1	7.35816	8.32286	8.18427	6.87583	3.70255	7.50542	8.62135	6.94504	5.21087	8.14399	7.59305	9.04445	7.86166	9.24573	5.29739
HvIAA21	HORVU5Hr1G081180.1	0.292154	0.356219	0.96451	0	0.480472	0	0	0	0.060278	0	0.0205792	0	0	0	0
HvIAA22	HORVU5Hr1G093580.3	5.73373	5.80627	5.2985	4.48758	2.24372	2.10026	5.68724	1.26237	1.17116	3.35321	0.976877	0.423022	0.632144	4.61874	0.415831
HvIAA23	HORVU5Hr1G093640.1	5.73533	7.18175	6.30441	1.47015	1.37265	4.26905	6.4532	4.93795	0.66609	6.30019	6.27318	3.28876	5.48133	7.88496	0.559834
HvIAA24	HORVU5Hr1G094220.1	3.81975	4.76797	4.94281	4.07555	2.74113	3.9071	4.65718	3.29757	2.81978	4.8063	4.47234	1.19421	4.78499	5.9672	1.18439
HvIAA25	HORVU5Hr1G094240.1	0.0862403	0.105991	0	0.50623	0.38475	0	0.0878701	0.263034	0.481161	0.178364	0	0.121413	0.0411028	0.0930643	0.288969
HvIAA26	HORVU5Hr1G106350.2	1.75051	2.3169	2.97791	4.59949	3.11087	4.13109	3.82094	3.16205	1.07704	5.64938	4.43451	6.48878	4.61345	4.36234	0.584514
HvIAA28	HORVU6Hr1G088140.2	0.32289	1.77533	0.54006	0.0912146	0	0.0859231	0.198536	0.536484	0.0688313	0.376179	0.622212	0.0164012	0.474324	0.638645	0
HvIAA29	HORVU6Hr1G091260.4	5.05139	4.37186	4.69606	3.60985	2.87309	6.64104	5.52792	5.06563	5.80542	5.02001	5.57839	1.19973	4.35128	6.92063	5.77513
HvIAA30	HORVU7Hr1G026970.2	2.12418	2.24897	0.890667	0	0	0	0.451717	0.140691	0	0.0245561	0	0.348648	0	0	0
HvIAA31	HORVU7Hr1G033820.2	3.18375	6.37373	4.73451	4.78593	4.94689	4.67553	4.09137	2.99091	4.55876	6.53165	7.27178	7.43371	6.81139	4.20527	2.54862
HvIAA33	HORVU7Hr1G084940.1	0.289598	0.442227	0.641114	0	0	0.15838	0.0749621	0.287157	0	0.0362806	0.0136409	0.0657102	0	0.473596	0.107554
HvIAA36	HORVU0Hr1G021630.1	4.9568	5.22857	4.90714	6.2805	5.56079	7.29533	7.02826	7.17576	6.20489	7.2414	7.95875	5.86158	8.32849	8.89251	3.93247
