# Supplementary material for: Genome-wide characterization and expression analyses of the auxin/indole-3-acetic acid (Aux/IAA) gene family in barley (Hordeum vulgare L.)
Source: Sci Rep. 2020 Jun 24;10:10242. doi: 10.1038/s41598-020-66860-7 (PMC7314776; doi:10.1038/s41598-020-66860-7)
Supplement: Supplementary file 6 — Supplementary Table S5. [file 41598_2020_66860_MOESM6_ESM.xlsx]

## Sheet: Primer sequences
	Primer sequences used in this study	Forward Primer (5’-3’)	Reverse Primer (5’-3’)
Primer sequences used to perform qRT-PCR	HvACTIN	CGTGTTGGATTCTGGTGATG	AGCCACATATGCGAGCTTCT
	HvIAA1	AGCAGACGCTGTTTGTGAAG	CCGACAGTATCCGGATGTATGA
	HvIAA2	CTTACGCGGGCTACACAAG	AACCCATGAGAGAGCAACAC
	HvIAA3	AAGAAGGCTTGGAGGAGAAG	CGGAAGGAACGTACAGGAG
	HvIAA4	CAGCAAGTACGTCAAGGTGAT	TGGTAGGTCACGGAGAAGT
	HvIAA5	CTCCAGCTATGACAACCTTTCC	GCACATACTCTTGGTCCTGAAG
	HvIAA6	CTCGCAGCCATCCAATATCA	AAGTCCACTGCTCTTCCAAC
	HvIAA7	TGTATTCGTCGACAGGGAGA	AGGAAAGGTAACGTGGATCATT
	HvIAA8	CTGCCAGCCTACTTCACCAA	GCTTGGCCTTGTAGCTTCCT
	HvIAA9	GCTCCCACTTCACCATCAG	AGGCCTCCACAAACATCTTC
	HvIAA10	CACCGGTAAAGATGGTGTATCT	TTTCATGACCCTCAGCCTTC
	HvIAA11	GTGTGGGAGCAGGAGAAAC	TTCACACGGTTCCTTCCAATAG
	HvIAA12	AGAAGATGTTCAGCTGCTTCA	CATCCAGTCAGCGTCCTTATC
	HvIAA13	AGATCTCTTCCATGGGTTTCTT	TCCTGTCTCCTTCATTGTCTTC
	HvIAA14	CCTCAAGACGTATTCCAGCTAC	CTCTTGATCTTGGAGGGAATCAG
	HvIAA15	GCTCCCAACAGTTCGAAAGA	CTCAGCAGTGAGTTCGTCATAG
	HvIAA16	AGACTGGGAAGCAACTATTCAC	CATGGGACTTCACCAAGAAAGA
	HvIAA17	GACAAGCGATGCTAGTGTAGT	GGAATCCTCCCGTCCTTTG
	HvIAA18	GTAGTGAGCTGGAGCATCTATTT	ACCCTACGCTATTCACAAACTC
	HvIAA19	CCATGTTCCTCGGCTTCTC	CATGATCCTCAGCCTCTTGC
	HvIAA20	AGCTGATGGATCTGCTCAAC	GGCCAATAGCTTCTGATCCTT
	HvIAA21	GAGCTCAACGCCATGTTCTA	ACGAGCACACGAACATCTC
	HvIAA22	CCACCTACGAGGACAAGGA	CCTGCTCTTGCATTTCTCCA
	HvIAA23	CATGAGGATGTACAAGGGCTAC	TCCTTGTCCTCGTAGGTGAT
	HvIAA24	TTTGTCAAGGTGAGCATGGA	CATTCCGGTGACGGATCTTAC
	HvIAA25	GTCGTCCAATCGGTGAAGAT	CATCTTGAGATCCTCCACCTTG
	HvIAA26	AAGGTTCAGGTTGTTGGGT	CATGCTCACCTTCACGTACA
	HvIAA27	TGTCAGAAGCTGCCTTTCC	GGCTGCCATTAGCTGTAGAA
	HvIAA28	CGTGAAGGTGCGGAAGGAG	TGACCACCATCTCGCTTTCAG
	HvIAA29	GGGTGAAGGTGAACATGGAT	CGTAGCATTAGAAGCGCAAAG
	HvIAA30	CTCCTACCACGAGCTCCAC	GCCGACTTGCTAAACTCCTC
	HvIAA31	GGGAGGTTGATAATGAGCTATCC	TCTCATCCGCTGTGTTTGATTA
	HvIAA32	GCAACCAGAGAGGATGAAGAG	TACTGAAGCGACGAACAACTC
	HvIAA33	GTACGTGCCCACCTACGAG	GATGGTCTTGGAGCTAGGTTGA
	HvIAA34	AATCAACGATGGCACCTTCT	ATTCCTCGTATCCAGCGTATTG
	HvIAA35	TGGTGGTGCTGGTATGAATC	GTGGCTGCTGGAACTGTAA
	HvIAA36	GCTGGAGCTTCTGTCCAAG	TCTTCCTGTAACTGCGGATTG
